# Supplementary material for: Identification and analysis of the secretome of plant pathogenic fungi reveals lifestyle adaptation
Source: Front Microbiol. 2023 Apr 20;14:1171618. doi: 10.3389/fmicb.2023.1171618 (PMC10156984; doi:10.3389/fmicb.2023.1171618)
Supplement: Supplementary file 3 [file Table_1.XLSX]

## Sheet: fungi information
Species	Phylum	Subphylum	Class	Lifestyle
Aciculosporium take MAFF-241224	Ascomycota	Pezizomycotina	Sordariomycetes	Facultative biotroph
Alternaria brassicicola ATCC 96836	Ascomycota	Pezizomycotina	Dothideomycetes	Necrotroph
Armillaria mellea DSM 3731	Basidiomycota	Agaricomycotina	Agaricomycetes	Necrotroph
Aspergillus kawachii IFO 4308	Ascomycota	Pezizomycotina	Eurotiomycetes	Saprotroph
Aspergillus nidulans FGSC A4	Ascomycota	Pezizomycotina	Eurotiomycetes	Saprotroph
Aspergillus niger ATCC1015	Ascomycota	Pezizomycotina	Eurotiomycetes	Saprotroph
Atkinsonella hypoxylon B4728	Ascomycota	Pezizomycotina	Sordariomycetes	Facultative biotroph
Atkinsonella texensis B6155	Ascomycota	Pezizomycotina	Sordariomycetes	Facultative biotroph
Atkinsonella texensis B6156	Ascomycota	Pezizomycotina	Sordariomycetes	Facultative biotroph
Aureobasidium pullulans EXF-150	Ascomycota	Pezizomycotina	Dothideomycetes	Saprotroph
Auricularia subglabra	Basidiomycota	Agaricomycotina	Agaricomycetes	Necrotroph
Balansia obtecta B249	Ascomycota	Pezizomycotina	Sordariomycetes	Facultative biotroph
Baudoinia compniacensis UAMH 10762	Ascomycota	Pezizomycotina	Dothideomycetes	Saprotroph
Bjerkandera adusta	Basidiomycota	Agaricomycotina	Agaricomycetes	Necrotroph
Blumeria graminis f. sp. hordei DH14	Ascomycota	Pezizomycotina	Leotiomycetes	Obligate biotroph
Blumeria graminis f. sp. tritici 96224	Ascomycota	Pezizomycotina	Leotiomycetes	Obligate biotroph
Botryobasidium botryosum	Basidiomycota	Agaricomycotina	Agaricomycetes	Necrotroph
Botrytis cinerea B05.10	Ascomycota	Pezizomycotina	Leotiomycetes	Necrotroph
Candida tenuis NRRL Y-1498	Ascomycota	Saccharomycotina	Saccharomycetes	Saprotroph
Ceriporiopsis subvermispora B	Basidiomycota	Agaricomycotina	Agaricomycetes	Necrotroph
Cladosporium fulvum	Ascomycota	Pezizomycotina	Dothideomycetes	Facultative biotroph
Claviceps fusiformis PRL 1980	Ascomycota	Pezizomycotina	Sordariomycetes	Facultative biotroph
Claviceps paspali RRC-1481	Ascomycota	Pezizomycotina	Sordariomycetes	Facultative biotroph
Claviceps purpurea 20.1	Ascomycota	Pezizomycotina	Sordariomycetes	Facultative biotroph
Cochliobolus carbonum 26-R-13	Ascomycota	Pezizomycotina	Dothideomycetes	Necrotroph
Cochliobolus heterostrophus ATCC 48331	Ascomycota	Pezizomycotina	Dothideomycetes	Necrotroph
Cochliobolus heterostrophus C5	Ascomycota	Pezizomycotina	Dothideomycetes	Necrotroph
Cochliobolus miyabeanus ATCC 44560	Ascomycota	Pezizomycotina	Dothideomycetes	Necrotroph
Cochliobolus sativus ND90Pr	Ascomycota	Pezizomycotina	Dothideomycetes	Hemibiotroph
Cochliobolus victoriae FI3	Ascomycota	Pezizomycotina	Dothideomycetes	Necrotroph
Colletotrichum gloeosporioides Nara gc5	Ascomycota	Pezizomycotina	Sordariomycetes	Hemibiotroph
Colletotrichum graminicola M1.001	Ascomycota	Pezizomycotina	Sordariomycetes	Hemibiotroph
Colletotrichum higginsianum IMI349063	Ascomycota	Pezizomycotina	Sordariomycetes	Hemibiotroph
Colletotrichum orbiculare MAFF 240422	Ascomycota	Pezizomycotina	Sordariomycetes	Hemibiotroph
Coniophora puteana	Basidiomycota	Agaricomycotina	Agaricomycetes	Necrotroph
Coprinopsis cinerea okayama7	Basidiomycota	Agaricomycotina	Agaricomycetes	Saprotroph
Dacryopinax sp. DJM 731 SSP1	Basidiomycota	Agaricomycotina	Dacrymycetes	Necrotroph
Debaryomyces hansenii	Ascomycota	Saccharomycotina	Saccharomycetes	Saprotroph
Dekkera bruxellensis CBS 2499	Ascomycota	Saccharomycotina	Saccharomycetes	Saprotroph
Dichomitus squalens	Basidiomycota	Agaricomycotina	Agaricomycetes	Necrotroph
Dothistroma septosporum NZE10	Ascomycota	Pezizomycotina	Dothideomycetes	Hemibiotroph
Epichloë amarillans ATCC 200744	Ascomycota	Pezizomycotina	Sordariomycetes	Symbiont
Epichloë amarillans E4668	Ascomycota	Pezizomycotina	Sordariomycetes	Symbiont
Epichloë aotearoae MYA-1229	Ascomycota	Pezizomycotina	Sordariomycetes	Symbiont
Epichloë baconii ATCC 200745	Ascomycota	Pezizomycotina	Sordariomycetes	Symbiont
Epichloë brachyelytri E4804	Ascomycota	Pezizomycotina	Sordariomycetes	Symbiont
Epichloë elymi E56	Ascomycota	Pezizomycotina	Sordariomycetes	Symbiont
Epichloë festucae E2368	Ascomycota	Pezizomycotina	Sordariomycetes	Symbiont
Epichloë festucae Fl1	Ascomycota	Pezizomycotina	Sordariomycetes	Symbiont
Epichloë gansuensis E7080	Ascomycota	Pezizomycotina	Sordariomycetes	Symbiont
Epichloë gansuensis var. inebrians MYA-1228	Ascomycota	Pezizomycotina	Sordariomycetes	Symbiont
Epichloë glyceriae ATCC 200736	Ascomycota	Pezizomycotina	Sordariomycetes	Symbiont
Epichloë mollis AL9924	Ascomycota	Pezizomycotina	Sordariomycetes	Symbiont
Epichloë typhina ATCC 200736	Ascomycota	Pezizomycotina	Sordariomycetes	Symbiont
Epichloë typhina subsp. poae E5819	Ascomycota	Pezizomycotina	Sordariomycetes	Symbiont
Erysiphe necator	Ascomycota	Pezizomycotina	Leotiomycetes	Obligate biotroph
Eurotium rubrum	Ascomycota	Pezizomycotina	Eurotiomycetes	Saprotroph
Eutypa lata UCREL1	Ascomycota	Pezizomycotina	Sordariomycetes	Necrotroph
Fibroporia radiculosa TFFH 294	Basidiomycota	Agaricomycotina	Agaricomycetes	Necrotroph
Fomitiporia mediterranea	Basidiomycota	Agaricomycotina	Agaricomycetes	Necrotroph
Fomitopsis pinicola FP-58527 SS1	Basidiomycota	Agaricomycotina	Agaricomycetes	Necrotroph
Fusarium fujikuroi IMI 58289	Ascomycota	Pezizomycotina	Sordariomycetes	Hemibiotroph
Fusarium graminearum PH-1	Ascomycota	Pezizomycotina	Sordariomycetes	Hemibiotroph
Fusarium oxysporum 5176	Ascomycota	Pezizomycotina	Sordariomycetes	Hemibiotroph
Fusarium oxysporum f. sp. lycopersici	Ascomycota	Pezizomycotina	Sordariomycetes	Hemibiotroph
Fusarium solani MPVI isolate 77-13-4	Ascomycota	Pezizomycotina	Sordariomycetes	Hemibiotroph
Fusarium verticillioides 7600	Ascomycota	Pezizomycotina	Sordariomycetes	Hemibiotroph
Galerina marginata	Basidiomycota	Agaricomycotina	Agaricomycetes	Necrotroph
Gigaspora rosea	Glomeromycota	Glomeromycotina	Glomeromycetes	Symbiont
Glarea lozoyensis ATCC 20868	Ascomycota	Pezizomycotina	Leotiomycetes	Saprotroph
Gloeophyllum trabeum	Basidiomycota	Agaricomycotina	Agaricomycetes	Necrotroph
Golovinomyces orontii MGH1	Basidiomycota	Agaricomycotina	Agaricomycetes	Obligate biotroph
Heterobasidion annosum s.l.	Basidiomycota	Agaricomycotina	Agaricomycetes	Necrotroph
Heterobasidion irregulare TC 32-1	Basidiomycota	Agaricomycotina	Agaricomycetes	Necrotroph
Hysterium pulicare	Ascomycota	Pezizomycotina	Dothideomycetes	Saprotroph
Jaapia argillacea	Basidiomycota	Agaricomycotina	Agaricomycetes	Necrotroph
Kluyveromyces lactis CLIB210	Ascomycota	Saccharomycotina	Saccharomycetes	Saprotroph
Laccaria bicolor S238N-H82	Basidiomycota	Agaricomycotina	Agaricomycetes	Symbiont
Leptosphaeria maculans ‘brassicae’ v23.1.3	Ascomycota	Pezizomycotina	Dothideomycetes	Hemibiotroph
Macrophomina phaseolina MS6	Ascomycota	Pezizomycotina	Dothideomycetes	Necrotroph
Magnaporthe oryzae 70-15	Ascomycota	Pezizomycotina	Sordariomycetes	Hemibiotroph
Magnaporthe oryzae P131	Ascomycota	Pezizomycotina	Sordariomycetes	Hemibiotroph
Magnaporthe oryzae Y34	Ascomycota	Pezizomycotina	Sordariomycetes	Hemibiotroph
Melampsora larici-populina 98AG31	Basidiomycota	Pucciniomycotina	Pucciniomycetes	Obligate biotroph
Melampsora lini CH5	Basidiomycota	Pucciniomycotina	Pucciniomycetes	Obligate biotroph
Melanopsichium pennsylvanicum Mp4	Basidiomycota	Ustilaginomycotina	Ustilaginomycetes	Facultative biotroph
Moniliophthora perniciosa FA553	Basidiomycota	Agaricomycotina	Agaricomycetes	Hemibiotroph
Moniliophthora roreri MCA 2997	Basidiomycota	Agaricomycotina	Agaricomycetes	Hemibiotroph
Myceliophthora thermophila	Ascomycota	Pezizomycotina	Sordariomycetes	Saprotroph
Mycosphaerella graminicola	Ascomycota	Pezizomycotina	Sordariomycetes	Hemibiotroph
Neofusicoccum parvum UCRNP2	Ascomycota	Pezizomycotina	Dothideomycetes	Necrotroph
Neurospora crassa OR74A	Ascomycota	Pezizomycotina	Sordariomycetes	Saprotroph
Neurospora tetrasperma	Ascomycota	Pezizomycotina	Sordariomycetes	Saprotroph
Omphalotus olearius	Basidiomycota	Agaricomycotina	Agaricomycetes	Saprotroph
Ophiostoma piceae UAMH 11346	Ascomycota	Pezizomycotina	Sordariomycetes	Saprotroph
Penicillium chrysogenum Wisconsin 54-1255	Ascomycota	Pezizomycotina	Eurotiomycetes	Saprotroph
Penicillium digitatum Pd1	Ascomycota	Pezizomycotina	Eurotiomycetes	Necrotroph
Penicillium digitatum PHI26	Ascomycota	Pezizomycotina	Eurotiomycetes	Necrotroph
Penicillium oxalicum 114-2	Ascomycota	Pezizomycotina	Eurotiomycetes	Saprotroph
Periglandula ipomoeae IasaF13	Ascomycota	Pezizomycotina	Sordariomycetes	Symbiont
Phaeoacremonium aleophilum UCRPA7	Ascomycota	Pezizomycotina	Sordariomycetes	Necrotroph
Phakopsora pachyrhizi UFV02 v2.1	Basidiomycota	Pucciniomycotina	Pucciniomycetes	Obligate biotroph
Phanerochaete carnosa HHB-10118-Sp	Basidiomycota	Agaricomycotina	Agaricomycetes	Necrotroph
Phanerochaete chrysosporium RP-78	Basidiomycota	Agaricomycotina	Agaricomycetes	Saprotroph
Phlebia brevispora HHB-7030 SS6	Basidiomycota	Agaricomycotina	Agaricomycetes	Necrotroph
Pichia pastoris GS115	Ascomycota	Saccharomycotina	Saccharomycetes	Saprotroph
Pichia stipitis	Ascomycota	Saccharomycotina	Saccharomycetes	Saprotroph
Piriformospora indica	Basidiomycota	Agaricomycotina	Agaricomycetes	Symbiont
Pleurotus ostreatus PC15	Basidiomycota	Agaricomycotina	Agaricomycetes	Necrotroph
Podospora anserina	Ascomycota	Pezizomycotina	Sordariomycetes	Saprotroph
Postia placenta MAD-698-R-SB12	Basidiomycota	Agaricomycotina	Agaricomycetes	Necrotroph
Pseudozyma hubeiensis SY62	Basidiomycota	Ustilaginomycotina	Ustilaginomycetes	Saprotroph
Puccinia graminis f. sp. tritici CRL 75-36-700-3	Basidiomycota	Pucciniomycotina	Pucciniomycetes	Obligate biotroph
Puccinia striiformis f. sp. tritici PST-130	Basidiomycota	Pucciniomycotina	Pucciniomycetes	Obligate biotroph
Puccinia triticina	Basidiomycota	Pucciniomycotina	Pucciniomycetes	Obligate biotroph
Punctularia strigosozonata	Basidiomycota	Agaricomycotina	Agaricomycetes	Necrotroph
Pyrenochaeta lycopersici	Ascomycota	Pezizomycotina	Dothideomycetes	Hemibiotroph
Pyrenophora teres f. teres	Ascomycota	Pezizomycotina	Dothideomycetes	Necrotroph
Pyrenophora tritici-repentis Pt-1C	Ascomycota	Pezizomycotina	Dothideomycetes	Necrotroph
Pyronema confluens CBS100304	Ascomycota	Pezizomycotina	Pezizomycetes	Saprotroph
Rhizoctonia solani AG1-IB	Basidiomycota	Agaricomycotina	Agaricomycetes	Necrotroph
Rhizoctonia solani AG8 WAC10335	Basidiomycota	Agaricomycotina	Agaricomycetes	Necrotroph
Rhizophagus irregularis DAOM 197198	Glomeromycota	Glomeromycotina	Glomeromycetes	Symbiont
Rhytidhysteron rufulum	Ascomycota	Pezizomycotina	Dothideomycetes	Saprotroph
Saccharomyces cerevisiae S288C 2010	Ascomycota	Saccharomycotina	Saccharomycetes	Saprotroph
Schizophyllum commune H 4-8	Basidiomycota	Agaricomycotina	Agaricomycetes	Saprotroph
Schizosaccharomyces octosporus yFS286	Ascomycota	Taphrinomycotina	Schizosaccharomycetes	Saprotroph
Schizosaccharomyces pombe 132	Ascomycota	Taphrinomycotina	Schizosaccharomycetes	Saprotroph
Sclerotinia sclerotiorum 1980	Ascomycota	Pezizomycotina	Leotiomycetes	Necrotroph
Serpula lacrymans S7.3	Basidiomycota	Agaricomycotina	Agaricomycetes	Necrotroph
Setosphaeria turcica Et28A	Ascomycota	Pezizomycotina	Dothideomycetes	Hemibiotroph
Sporisorium reilianum SRZ2	Basidiomycota	Ustilaginomycotina	Ustilaginomycetes	Facultative biotroph
Stagonospora nodorum SN15	Ascomycota	Pezizomycotina	Dothideomycetes	Necrotroph
Stereum hirsutum FP-91666 SS1	Basidiomycota	Agaricomycotina	Agaricomycetes	Necrotroph
Taphrina deformans PYCC 5710	Ascomycota	Taphrinomycotina	Taphrinomycetes	Facultative biotroph
Thielavia terrestris	Ascomycota	Pezizomycotina	Sordariomycetes	Saprotroph
Trametes versicolor	Basidiomycota	Agaricomycotina	Sordariomycetes	Necrotroph
Tremella mesenterica	Basidiomycota	Agaricomycotina	Tremellomycetes	Necrotroph
Trichoderma atroviride	Ascomycota	Pezizomycotina	Tremellomycetes	Saprotroph
Trichoderma reesei	Ascomycota	Pezizomycotina	Sordariomycetes	Saprotroph
Trichoderma virens	Ascomycota	Pezizomycotina	Sordariomycetes	Symbiont
Tuber melanosporum Mel28	Ascomycota	Pezizomycotina	Pezizomycetes	Symbiont
Ustilago hordei 4875-4	Basidiomycota	Ustilaginomycotina	Ustilaginomycetes	Facultative biotroph
Ustilago maydis 521	Basidiomycota	Ustilaginomycotina	Ustilaginomycetes	Facultative biotroph
Verticillium alfalfae VaMs.102	Ascomycota	Pezizomycotina	Sordariomycetes	Hemibiotroph
Verticillium dahliae VdLs.17	Ascomycota	Pezizomycotina	Sordariomycetes	Hemibiotroph
Wallemia sebi	Basidiomycota	Agaricomycotina	Wallemiomycetes	Saprotroph
Wolfiporia cocos	Basidiomycota	Agaricomycotina	Agaricomycetes	Necrotroph
Yarrowia lipolytica	Ascomycota	Saccharomycotina	Saccharomycetes	Saprotroph
Zymoseptoria tritici IPO323	Ascomycota	Pezizomycotina	Dothideomycetes	Hemibiotroph
