# Supplementary material for: Identification and analysis of the secretome of plant pathogenic fungi reveals lifestyle adaptation
Source: Front Microbiol. 2023 Apr 20;14:1171618. doi: 10.3389/fmicb.2023.1171618 (PMC10156984; doi:10.3389/fmicb.2023.1171618)
Supplement: Supplementary file 4 [file Table_2.XLSX]

## Sheet: RNA-Seq information
Fungal species	Plant host species	SRA Study
Alternaria brassicicola	Arabidopsis thaliana	SRP076713
Armillaria mellea	Gastrodia elata	SRP064423
Blumeria graminis	Triticum aestivum	SRP127348
Botrytis cinerea	Solanum lycopersicum,Vitis vinifera	SRP041906/07
Cladosporium fulvum	Solanum lycopersicum	SRP038019
Claviceps purpurea	Secale cereale	SRP091705
Cochliobolus sativus	Hordeum vulgare	SRP071745
Colletotrichum gloeosporioides	Fragaria ananassa	SRP251315
Colletotrichum graminicola	Arabidopsis thaliana	SRP062877
Fusarium fujikuroi	Zea mays	SRP069885
Fusarium graminearum	Zea mays	SRP192548
G. trabeum	Zea mays	SRP126935
Heterobasidion annosum	Picea abies	SRP116733
Macrophomina phaseolina	Arabidopsis thaliana	SRP187156
Moniliophthora roreri	Theobroma cacao	SRP033210
Penicillium digitatum Pd1	Citrus aurantium	SRP189731
Penicillium digitatum PHI26	Citrus aurantium	SRP071690
Phaeoacremonium aleophilum	Vitis vinifera	SRP051409
Phanerochaete carnosa	Picea glauca, Populus tremuloides	SRP151360
Puccinia striiformis	Triticum aestivum	SRP017303
Pyrenochaeta lycopersici	Solanum lycopersicum	ERP113812
Pyrenophora teres	Hordeum vulgare	SRP216761
Rhizophagus irregularis	Medicago truncatula	SRP230996
Sclerotinia sclerotiorum	Brassica napus	SRP077675
Setosphaeria turcica	Zea mays	Unpublished data
Stagonospora nodorum	Triticum aestivum	SRP261466
Taphrina deformans	Prunus persica	SRP167181
Trichoderma atroviride	Arabidopsis thaliana	SRP223767
Trichoderma virens	Zea mays	SRP222931
Ustilago maydis	Zea mays	SRP117697
Verticillium dahliae	Gossypium barbadense	SRP035371
Wolfiporia cocos	Cocos nucifera	SRP199713
