# Supplementary material for: Identification and analysis of the secretome of plant pathogenic fungi reveals lifestyle adaptation
Source: Front Microbiol. 2023 Apr 20;14:1171618. doi: 10.3389/fmicb.2023.1171618 (PMC10156984; doi:10.3389/fmicb.2023.1171618)
Supplement: Supplementary file 5 [file Table_3.XLSX]

## Sheet: Sheet1
Table S3. Primers and sequences used in this study
37618-pSUC2-F	GAATTCATGCAGTTCTCAATCTTCGCTCTTGCTACTATCCTTAGCTCCTTGACATTAGC
37618-pSUC2-R	CTCGAGGGCCTCAACATCTCCGTGGAAAGGGAAAGCTAATGTCAAGGAGCTAAG
1438356-pSUC2-F	GAATTCATGTACGCTTCTACTATCGTCTTCGCCCTCGCGGCCGCCACTAGCATCCTTGC
1438356-pSUC2-R	CTCGAGTGGAACAGCTTGAGGCGCAGGGGCAGCAAGGATGCTAGTGGCGGC
88794-pSUC2-F	GAATTCATGCGCCTCTCAACTCTCTTC
88794-pSUC2-R	CTCGAGGTAGTTCTCCCATGTTGCAAGG
86411-pSUC2-F	GAATTCATGAAGGCTACGTTGATCACC
86411-pSUC2-R	CTCGAGCATTTGGCCGATTCCTGTACC
135655-pSUC2-F	GAATTCATGAAGGCTTACTCCGTCG
135655-pSUC2-R	CTCGAGGCGGCAGTCTGGGTG
The underline is the enzyme cut site
