# Supplementary material for: Identification and analysis of the secretome of plant pathogenic fungi reveals lifestyle adaptation
Source: Front Microbiol. 2023 Apr 20;14:1171618. doi: 10.3389/fmicb.2023.1171618 (PMC10156984; doi:10.3389/fmicb.2023.1171618)
Supplement: Supplementary file 6 [file Table_4.XLSX]

## Sheet: Orthogroup annonation
Orthogroup name	Number of protein	Number of included species	Pfam annotation
OG0000005	889	141	Serine carboxypeptidase
OG0000002	1192	140	Eukaryotic aspartyl protease
OG0000006	788	138	Multicopper oxidase
OG0000007	569	137	Subtilase family
OG0000026	318	132	CAP
OG0000000	1443	130	Carboxylesterase family
OG0000017	437	127	Lipase 3
OG0000030	290	125	Cellulase
OG0000039	257	125	O-Glycosyl hydrolases
OG0000004	899	124	FAD binding 4
OG0000018	400	123	Glycosyl hydrolases family 16
OG0000011	529	122	Peptidase S8
OG0000077	172	122	Glycoside hydrolase family 20
OG0000010	543	121	Glycosyl hydrolases family 18
OG0000013	500	121	Glycosyl hydrolases family 3
OG0000028	305	120	Histidine phosphatase 2
OG0000035	272	120	Glycosyl hydrolases family 31
OG0000008	549	119	DPBB 1
OG0000003	974	118	glucose-methanol-choline (GMC) oxidoreductases
OG0000042	252	118	Peptidase M20
OG0000032	284	117	Peptidase S28
OG0000016	441	116	N terminus glyoxal oxidase
OG0000038	259	116	Glycosyl hydrolase catalytic core
OG0000089	156	116	Metallophos
OG0000112	131	116	Peptidase_S8
OG0000067	189	114	Het-C
OG0000019	376	113	Polysacc deac 1
